# Supplementary material for: Rhizosphere Diazotrophs and Other Bacteria Associated with Native and Encroaching Legumes in the Succulent Karoo Biome in South Africa
Source: Microorganisms. 2022 Jan 20;10(2):216. doi: 10.3390/microorganisms10020216 (PMC8880511; doi:10.3390/microorganisms10020216)
Supplement: Supplementary file 1 [file microorganisms-10-00216-s001.zip]

Archive with 1 entries (1 files):
- microorganisms-1494017-supplementary.pdf
